# Supplementary material for: AhR/IL-22 pathway as new target for the treatment of post-infectious irritable bowel syndrome symptoms
Source: Gut Microbes. 2022 Jan 28;14(1):2022997. doi: 10.1080/19490976.2021.2022997 (PMC8803069; doi:10.1080/19490976.2021.2022997)
Supplement: Supplemental Material [file KGMI_A_2022997_SM9733.zip]

Archive with 2 entries (1 files):
- supplementary/
- supplementary/Revised Figures.pptx
